# Supplementary material for: Enhancing Variant Calling in Whole-exome Sequencing Data Using Population-matched Reference Genomes
Source: Genomics Proteomics Bioinformatics. 2024 Oct 8;22(5):qzae070. doi: 10.1093/gpbjnl/qzae070 (PMC11687947; doi:10.1093/gpbjnl/qzae070)
Supplement: qzae070_Supplementary_Data [file qzae070_supplementary_data.zip]

Archive with 11 entries (11 files):
- FigureS3.jpg
- FigureS4.jpg
- FigureS5.jpg
- FigureS6.jpg
- supplementary material captions.docx
- Table S1.xlsx
- Table S2.xlsx
- Table S3.xlsx
- Table S4.xlsx
- FigureS1.jpg
- FigureS2.jpg
