# Supplementary material for: Enhancing Variant Calling in Whole-exome Sequencing Data Using Population-matched Reference Genomes
Source: Genomics Proteomics Bioinformatics. 2024 Oct 8;22(5):qzae070. doi: 10.1093/gpbjnl/qzae070 (PMC11687947; doi:10.1093/gpbjnl/qzae070)
Supplement: qzae070_Supplementary_Data [file qzae070_supplementary_data.zip › Table S1.xlsx]

## Sheet: TableS1
Table S1 Comparison of basic statistics of CHM13, YAO, and GRCh38
	CHM13			YAO			GRCh38
	length(bp)	GC%	Exome%	length(bp)	GC%	Exome%	length(bp)	GC%	Exome%
chr1	248387328	41.5	5.648	243724521	41.6	5.94	248956422	41.72	5.89
chr2	242696752	40.24	4.506	242614988	40.23	4.74	242193529	40.23	4.794
chr3	201105948	39.44	4.281	200304709	39.57	4.484	198295559	39.67	4.599
chr4	193574945	38.13	3.37	191838926	38.2	3.478	190214555	38.24	3.554
chr5	182045439	39.52	4.103	183358055	39.54	4.278	181538259	39.51	4.331
chr6	172126628	39.61	4.38	171543956	39.61	4.643	170805979	39.61	4.759
chr7	160567428	40.72	4.472	160820566	40.72	4.581	159345973	40.7	4.703
chr8	146259331	40.23	4.128	145070391	40.2	4.185	145138636	40.16	4.236
chr9	150617247	41.35	3.869	132347575	41.33	4.477	138394717	41.28	4.339
chr10	134758134	41.54	4.315	135075359	41.54	4.52	133797422	41.54	4.58
chr11	135127769	41.55	6.009	134119163	41.56	6.251	135086622	41.54	6.31
chr12	133324548	40.77	6.032	134464661	40.75	6.055	133275309	40.77	6.258
chr13	113566686	38.32	3.935	106548181	38.69	3.569	114364328	38.55	3.114
chr14	101161492	41.07	5.277	104236899	40.57	5.28	107043718	40.83	4.927
chr15	99753195	42.12	6.56	97185997	41.66	6.403	101991189	42.03	5.89
chr16	96330374	43.53	6.685	88312866	44.23	7.222	90338345	44.58	7.072
chr17	84276897	45.28	8.971	83649057	45.31	9.219	83257441	45.31	9.45
chr18	80542538	39.8	3.873	80471738	39.79	3.855	80373285	39.78	3.949
chr19	61707364	47.66	11.866	60544037	47.73	12.155	58617616	47.94	12.906
chr20	66210255	43.72	5.1	66996478	43.68	5.288	64444167	43.8	5.546
chr21	45090682	41.65	5.847	42396787	40.75	4.894	46709983	40.94	4.358
chr22	51324926	45.85	7.429	50500499	46.21	8.574	50818468	47	6.908
chrX	154259566	39.51	3.513	155058850	39.51	3.739	156040895	39.53	3.739
chrY	62460029	36.15	1.41	51523716	36.84	1.542	57227415	40.03	1.321
Total	3117292070	40.79	4.91	3062724542	40.75	5.095	3088286401	41.592	5.062
