# Supplementary material for: Enhancing Variant Calling in Whole-exome Sequencing Data Using Population-matched Reference Genomes
Source: Genomics Proteomics Bioinformatics. 2024 Oct 8;22(5):qzae070. doi: 10.1093/gpbjnl/qzae070 (PMC11687947; doi:10.1093/gpbjnl/qzae070)
Supplement: qzae070_Supplementary_Data [file qzae070_supplementary_data.zip › Table S2.xlsx]

## Sheet: TableS2
Table S2 Comparison of the WES target regions lifted from GRCh37 to CHM13, YAO, and GRCh38
Note: “-”, not applicable; *cancer driver genes in blod.
	GRCh37	CHM13	YAO	GRCh38
Regions lifted successfully	243190	241433	241485	241909
Regions failed to be lifted	-	1757	1705	1281
Length of regions failed to be lifted(bp)		438700	430608	285608
WES target region length (bp)	60700153	60058673	60025847	60285627
Reason for lift failure
Multimapped region	-	1485	1429	1161
Multimapped region length (bp)	-	372117	358329	261685
Unmapped region	-	272	276	120
Unmapped region length (bp)	-	66583	72279	23923
Exon/gene in lift failed regions
Num of exons in lift failed regions		1331	1331	998
length of exons in lift failed regions (bp)		664546	685450	374952
Num of genes in lift failed regions		411	453	240
Num of cancer driver genes in lift failed regions		123	128	94
genes in lift failed regions*		ABC7-43041300I9.1	ABC7-43041300I9.1	AC006158.2
		AC004980.3	AC004878.3	AC006158.3
		AC004980.4	AC004980.3	AC006449.3
		AC005632.2	AC004980.4	AC006449.5
		AC006328.2	AC005632.2	AC012254.6
		AC007000.3	AC006328.2	AC023490.2
		AC007731.5	AC007000.3	AC126755.1
		AC007952.2	AC007952.1	AC138783.12
		AC007952.3	AC007952.8	AC139099.2
		AC008132.2	AC008132.2	AC139099.3
		AC008740.2	AC008958.1	AC145676.1
		AC009053.1	AC009053.1	AC183088.3
		AC009053.4	AC009053.4	AC215219.1
		AC009093.11	AC009237.10	AC215522.2
		AC011718.2	AC009237.11	AC233699.1
		AC011718.3	AC009237.13	AC233968.1
		AC012005.2	AC012005.2	AC239859.3
		AC012254.6	AC012254.6	AC239859.4
		AC012254.7	AC012254.7	AC243562.2
		AC012414.6	AC012414.6	AC243562.3
		AC013271.1	AC013271.1	AC244097.1
		AC023490.2	AC018755.2	AC244230.1
		AC024937.2	AC020765.6	AC244453.1
		AC087203.2	AC022486.1	AGAP6
		AC090373.2	AC023490.2	AJ271736.1
		AC092821.2	AC024937.2	AKAP17A
		AC093668.1	AC073188.6	AL353791.1
		AC105052.1	AC074386.1	AL358813.2
		AC105272.1	AC090373.2	AL442003.1
		AC114324.1	AC093668.1	AL591379.1
		AC118758.2	AC105052.1	AL603965.1
		AC126755.4	AC105272.1	ANXA8L1
		AC126755.5	AC106782.1	ANXA8L2
		AC131392.1	AC106782.2	AP000351.10
		AC136443.1	AC106782.6	ARHGAP23
		AC138035.1	AC108519.1	ASMT
		AC138409.1	AC114324.1	ASMTL
		AC138409.2	AC118758.2	ASMTL-AS1
		AC138894.1	AC126755.4	BMS1P9
		AC138894.4	AC129778.1	C17orf98
		AC138904.2	AC130366.1	CABIN1
		AC138951.1	AC131392.1	CCL3L1
		AC138951.2	AC133104.2	CCL4L2
		AC139272.1	AC136443.2	CISD3
		AC140479.1	AC137803.1	CRLF2
		AC140479.4	AC138035.1	CSAG3
		AC144568.1	AC138409.1	CSF2RA
		AC145285.4	AC138409.2	CSPG4P5
		AC145285.7	AC138866.1	CSPG4P9
		AC183088.3	AC138951.1	CT45A1
		AC215524.1	AC139099.3	CT45A2
		AC242842.3	AC139495.2	CT45A3
		AC244230.1	AC140479.1	CT45A4
		AC244453.1	AC140479.4	CT45A8
		AC253536.7	AC146944.1	CWC25
		AGAP3	AC211476.3	CXADRP2
		AGAP6	AC211476.5	DDX11L16
		AHNAK2	AC215219.1	DDX11L8
		AJ271736.1	AC235565.2	DNM1P51
		AL021920.2	AC243772.2	DRD5P2
		AL049634.2	AC244230.1	DUX4L10
		AL353608.1	AC244453.1	DUX4L11
		AL353608.4	AC245128.1	DUX4L12
		AL356056.1	ACOT1	DUX4L13
		AL356056.2	ADGRF5P1	DUX4L14
		AL358813.2	AGAP3	DUX4L15
		AL359258.2	AGAP6	DUX4L28
		AL442003.1	AL021920.2	ELOA3CP
		AL590399.1	AL137798.3	EPOP
		AL603965.1	AL356056.1	FAM138D
		AL627309.1	AL356056.2	FAM197Y6
		AL845321.1	AL358813.2	FAM197Y7
		AL953854.2	AL442003.1	FAM197Y8
		AMY1A	AL445665.1	FAM20C
		AMY1B	AL512625.1	FAM230A
		AMY2A	AL590399.1	FAM27A
		ANKRD20A14P	AL590399.4	FAM72B
		ANKRD20A4P	AL591379.1	FAM72D
		ANKRD30A	AL603965.1	FCGBP
		ANXA8L1	AL669831.1	FCGR1B
		ANXA8L2	AL669831.3	FP700107.1
		AP000550.2	AL845321.1	GABRQ
		AP000550.3	AL953854.2	GAGE10
		AP003037.1	AMY1A	GAGE12I
		AP006222.2	AMY1B	GAGE12J
		ARHGEF34P	AMYH02020865.1	GAGE13
		ARHGEF35	ANKRD20A14P	GAGE2B
		B3GNTL1	ANKRD20A3	GAGE2C
		BCRP6	ANKRD20A4P	GAGE2D
		BMS1P10	ANKRD30A	GAGE2E
		BMS1P16	ANKRD36	GATSL2
		BPY2B	ANKRD36B	GPKOW
		BPY2C	ANXA8L1	GPR179
		BX322534.1	ANXA8L2	GRIPAP1
		CABIN1	AP000351.10	GSTT1
		CBWD3	AP003037.1	GTPBP6
		CBWD4P	AP003062.1	H2BP1
		CBWD5	AP006222.2	HIST2H3DP1
		CBWD7	ARHGEF3	hsa-mir-3670-2
		CDC37P1	ARHGEF35	hsa-mir-5195
		CDC37P2	ARHGEF35-AS1	IGHV1-8
		CDRT15P8	ARHGEF5	IGHV2-5
		CDY1B	ARMCX6	IGHV2-70
		CES1P1	ARMCX7P	IGHV2-70D
		CFHR1	BMS1P10	IGHV3-7
		CFHR3	BMS1P11	IGHV3-72
		CICP18	BMS1P16	IGHV3-73
		CLEC18A	BMS1P5	IGHV3-74
		CLEC18B	BMS1P9	IGHV3-9
		CORO1A	BOLA2B	IGHV4-4
		CR1	BPY2B	IGHV5-78
		CR381670.1	BPY2C	IGKV2OR2-7
		CR382287.1	BX005040.3	IGKV2OR2-7D
		CSAG2	BX005214.1	IL3RA
		CSAG3	BX890604.1	IL9R
		CSPG4P11	CABIN1	KCND1
		CSPG4P1Y	CBWD5	LINC00842
		CSPG4P2Y	CD99	LINC00843
		CSPG4P3Y	CDC37P1	LINC02203
		CSPG4P4Y	CDRT15P6	MAGEA2B
		CSPG4P9	CDRT15P9	MAGEA6
		CT45A2	CDY1B	MIR105-1
		CT45A6	CICP18	MIR105-2
		CT45A8	CLCNKA	MIR3118-6
		CT45A9	CLEC18B	MIR3179-3
		CT47A10	CLPS	MIR4726
		CT47A11	CLPSL1	MIR4727
		CT47A7	COL18A1	MIR4734
		CT47A8	CORO1A	MIR5701-2
		CT47A9	CR1	MIR767
		CTAG1A	CR381670.1	MLLT6
		CTAG1B	CRLF2	MRPL45
		CXADRP2	CROCCP2	MUC12
		DAZ1	CSF2RA	MUC5AC
		DAZ2	CSPG4P1Y	NBPF12
		DAZ3	CSPG4P2Y	NBPF14
		DAZ4	CSPG4P3Y	NBPF20
		DDT	CSPG4P4Y	NBPF8
		DDTL	CSPG4P9	NBPF9
		DDX11L16	CT45A10	NF1P10
		DEFB103A	CT45A2	NF1P4
		DEFB104A	CT45A6	NOMO2
		DEFB105A	CT45A7	NPEPPSP1
		DEFB106A	CT45A8	NUDT4B
		DEFB107A	CT45A9	NUDT4P2
		DEFB107B	CT47A10	OR4F29
		DEFB4A	CT47A11	P2RY8
		DHRSX	CT47A12	PCGF2
		DMBT1	CT47A3	PIP4K2B
		DNM1P47	CT47A4	PLCL2
		DTX2P1-UPK3BP1-PMS2P11	CT47A5	PLCXD1
		EEF1A1P5	CT47A7	PMS2P6
		EIF3C	CT47A8	PMS2P7
		EIF3CL	CT47A9	PNMA3
		ELOA3CP	CTGLF8P	POTEB
		FAM182B	CTRB1	POTEB3
		FAM223A	CTRB2	PPP2R3B
		FAM230A	CYP2D6	PRAMEF23
		FAM230B	CYP2D7	PRSS1
		FAM230E	DAAM2	PRSS3P1
		FAM230H	DAAM2-AS1	PSMB3
		FAM247A	DAZ2	PTPRQ
		FAM247B	DAZ3	RBMY1A3P
		FAM27E2	DAZ4	RP11-111G23.1
		FAM35EP	DEFA1	RP11-144A16.1
		FAM66A	DEFA1B	RP11-152F13.7
		FAM72B	DEFA3	RP11-203I2.1
		FAM72D	DHRSX	RP11-439A17.10
		FAM86B2	DMBT1	RP11-439A17.7
		FAM86KP	DTX2P1-UPK3BP1-PMS2P11	RP11-439A17.9
		FAM90A10P	ELOA3CP	RP11-450I1.4
		FAM90A11P	FAM138D	RP11-640M9.2
		FAM90A12P	FAM230E	RP13-221M14.6
		FAM90A13P	FAM247B	RP13-608F4.1
		FAM90A14P	FAM27D1	RP13-608F4.6
		FAM90A15P	FAM27E1	RP13-996F3.5
		FAM90A16P	FAM35EP	RP4-669L17.1
		FAM90A17P	FAM72B	RP4-669L17.4
		FAM90A18P	FAM72D	RP4-669L17.8
		FAM90A19P	FAM74A2	RPL23AP87
		FAM90A20P	FAM74A4	SEC22B
		FAM90A21P	FAM85B	SHOX
		FAM90A22P	FAM86KP	SLC25A6
		FAM90A23P	FAM90A17P	SLC6A6
		FAM90A24P	FAM90A22P	SOCS7
		FAM90A25P	FAM90A23P	SPDYE10P
		FAM90A26	FAM90A24P	SPDYE13
		FAM90A3P	FAM90A8P	SPRY3
		FAM90A4P	FCGR1A	SRCIN1
		FAM90A5P	FCGR1B	SRGAP2B
		FAM90A6P	FCGR2A	TBC1D3
		FAM90A7P	FGF7P6	TBC1D3F
		FAM90A8P	FGF7P8	TBC1D3J
		FAM90A9P	FLG	TBC1D3K
		FCGR1B	FO082814.1	TBC1D3L
		FCGR2A	FO681492.1	TEX28
		FGF7P6	FOXD4L4	TP53TG3B
		FLG	FP325317.2	TP53TG3C
		FO681492.1	GATSL2	TP53TG3E
		FOXD4L2	GGT3P	TRBV10-1
		FOXD4L3	GGTLC3	TRBV10-2
		FOXD4L4	GOLGA2P2Y	TRBV11-1
		FOXD4L5	GOLGA2P3Y	TRBV11-2
		GGT2	GOLGA6A	TRBV24-1
		GGT3P	GOLGA6L11P	TRBV25-1
		GGTLC3	GOLGA6L16P	TRBV27
		GHR	GPRIN2	TRBV28
		GOLGA2P2Y	GRAPL	TRBV29-1
		GOLGA2P3Y	GSTM1	TRBV5-3
		GOLGA2P7	GSTT1	TRBV5-4
		GOLGA6A	GTF2IP13	TRBV5-5
		GOLGA6L11P	H2AC19	TRBV5-6
		GOLGA6L16P	H2BC18	TRBV5-7
		GOLGA6L4	H2BC19P	TRBV6-4
		GPAT2	H2BC20P	TRBV6-5
		GPAT2P1	H2BP1	TRBV6-6
		GPRIN2	H3C13	TRBV6-7
		GSTM1	H3C14	TRBV6-8
		GUSBP1	H3C15	TRBV7-3
		GUSBP16	H4C14	TRBV7-4
		H2BP1	H4C15	TRBV7-6
		HIST2H3DP1	HIST2H2AA3	TRBV7-7
		HLA-DQA1	HIST2H2AA4	TRBV9
		HLA-DQB1	HIST2H3DP1	TSPY3
		HLA-DQB1-AS1	HLA-DPB1	TSPY4
		HLA-DRB1	HLA-DQA1	TSPY7P
		HLA-DRB5	HLA-DQB1	TSPY8
		HP	HLA-DQB1-AS1	TTTY20
		HRNR	HLA-DRB1	UBE2Q2P11
		HS3ST2	HLA-DRB5	VAMP7
		IGHG4	HNRNPA1P33	WASH6P
		IGHV4-28	HP	WASH8P
		IGHV4-4	HSFY1	WASIR1
		IGKV1OR2-1	HSFY2	WI2-3658N16.1
		IGKV1OR-3	IGHD2-8	XAGE1B
		IGKV1OR9-2	IGHD4-4	XAGE1C
		IKBKG	IGHD6-6	XX-2136C48.8
		KIR2DP1	IGHV3-23	XXbac-B33L19.3
		KLRC2	IGHV3-30	Z95704.2
		KRTAP9-6	IGHV4-28	ZNF595
		LGALS7	IGHV4-31
		LGALS7B	IGHV4-4
		LIMS3	IGKV1OR1-1
		LINC00265-2P	IGKV1OR9-1
		LINC00265-3P	IGLC2
		LINC00266-2P	IGLC3
		LINC00266-4P	IGLJ2
		LINC00842	IGLJ3
		LINC00843	KIR2DL1
		LINC02203	KIR2DP1
		LPA	KIR2DS4
		LRRC37A4P	KIR3DL1
		MAGEA2	KIR3DP1
		MAGEA2B	KRTAP9-6
		MAGEA3	LERFS
		MAGEA6	LGALS7
		MALLP1	LGALS7B
		METRNL	LHFPL5
		MIR3118-3	LIMS3
		MIR3118-6	LINC00265-2P
		MIR3680-1	LINC00265-3P
		MIR3939	LINC00266-2P
		MIR4436B2	LINC00266-4P
		MIR514A1	LINC00842
		MIR514A2	LINC00843
		MIR514A3	LINC01002
		MIR548I3	LINC01409
		MIR5701-2	LINC01881
		MST1P2	LPA
		MUC19	LRRC37A4P
		MUC3A	MALLP1
		MUC4	MGAM
		MUC5AC	MIR1299
		NAIPP2	MIR3648
		NBPF10	MIR3680-1
		NBPF12	MIR3687
		NBPF14	MIR4436B2
		NBPF20	MIR514A1
		NBPF8	MIR514A2
		NBPF9	MIR514A3
		NOTCH2NLA	MST1L
		NOTCH2NLB	MST1P2
		NOTCH2NLC	MUC19
		NOTCH2NLR	MUC3A
		NPIPA8	MUC4
		NPIPB15	MUC5AC
		NPIPB3	MYO5BP2
		NPIPB6	NBPF1
		NPIPB7	NBPF12
		NPIPB8	NBPF20
		NPIPB9	NBPF8
		NUDT4B	NBPF9
		NUDT4P2	NPIPA1
		OR4F1P	NPIPA8
		OR4F21	NPIPB13
		OR4F29	NPIPB14P
		OR4F3	NPIPB15
		OR4F5	NPY4R
		OR7E125P	NPY4R2
		OR7E140P	NXF2
		OR7E14P	NXF2B
		OR7E154P	OCLNP1
		OR7E157P	OFD1P5Y
		OR7E84P	OFD1P6Y
		OR7E96P	OR2A1
		ORM2	OR2A1-AS1
		PGA4	OR2A20P
		PI4KAP2	OR2A42
		PKD1P4	OR2A9P
		PKD1P5	OR4C11
		PLCL2	OR4F1P
		PLIN4	OR4F28P
		PMS2P11	OR4F4
		PMS2P6	OR4F6
		PMS2P7	OR4P4
		PMS2P9	OR4S2
		POM121L8P	OR7E14P
		POTEB	OR7E157P
		POTEB3	OR7E84P
		PPP1R12BP1	OR8U1
		PPP2R3B	PDXDC2P-NPIPB14P
		PRR23D1	PGA4
		PRR23D2	PI4KAP1
		PRSS3P2	PIEZO1
		PRY	PKD1P3
		PRYP3	PKD1P4
		RASA4	PKD1P5
		RBMY1J	PLCL2
		REREP2Y	PLIN4
		REXO1L10P	PMS2P10
		REXO1L11P	PMS2P11
		REXO1L12P	PMS2P9
		RGPD5	POTEF
		RIMBP3C	PPP1R12BP1
		RN7SL429P	PPP2R3B
		RP11-1212A22.4	PRAMEF15
		RP11-1415C14.1	PRB1
		RP11-1415C14.2	PRB2
		RP11-144A16.1	PRR20A
		RP11-152F13.7	PRR20B
		RP11-435B5.3	PRR20C
		RP11-435B5.4	PRR20D
		RP11-435B5.5	PRR20E
		RP11-439A17.10	PRYP3
		RP11-439A17.7	PSG4
		RP11-439A17.9	PSG9
		RP11-640M9.2	PTGER4P2
		RP11-7G23.5	RASA4
		RP13-996F3.5	RBMY1A1
		RP4-669L17.4	RBMY1B
		RP4-669L17.8	RBMY1HP
		RPL23AP47	REREP2Y
		RPL23AP60	REXO1L9P
		RPL23AP84	RFPL4A
		SDHAP1	RFPL4AL1
		SEC22B	RGPD5
		SEC22B2P	RIMBP3
		SEC22B3P	RN7SL429P
		SEPTIN14P5	RP11-1198D22.2
		SHANK3	RP11-1212A22.4
		SHLD2P1	RP11-1415C14.1
		SIRPB1	RP11-1415C14.2
		SLC25A24	RP11-152F13.7
		SLC6A6	RP11-187C18.4
		SLC7A5P2	RP11-327I22.4
		SMG1P3	RP11-34H11.5
		SPAG11A	RP11-439A17.10
		SPDYE10P	RP11-439A17.7
		SPDYE17	RP11-439A17.9
		SPINK14	RP11-497H16.2
		SRGAP2B	RP11-497H16.4
		SYN2	RP11-497H16.6
		SYT15	RP11-640M9.2
		TAS2R43	RP11-95K23.3
		TBC1D3D	RP13-608F4.1
		TBC1D3F	RP13-996F3.5
		TBC1D3I	RP1L1
		TBC1D3K	RPL23AP47
		TP53TG3B	RPL23AP87
		TPSD1	SDHAP1
		TSPY2	SEC22B
		UBE2L3	SEPTIN14P2
		UBE2Q2L	SHANK3
		UGT2B28	SHLD2P1
		ULK1	SIGLEC14
		USP17L10	SIGLEC5
		USP17L11	SLC25A1P2
		USP17L12	SLC6A6
		USP17L13	SLC7A5P2
		USP17L14P	SLX1A
		USP17L15	SLX1A-SULT1A3
		USP17L16P	SMG1P3
		USP17L17	SMG1P5
		USP17L18	SPANXA1
		USP17L19	SPATA31A4
		USP17L20	SPATA31A6
		USP17L21	SPATA31A7
		USP17L22	SPATA31C1
		USP17L23	SPDYE14
		VAMP7	SPDYE17
		WASH6P	SPDYE9
		WI2-3658N16.1	SPINK14
		XAGE1A	SRGAP2B
		XX-2136C48.7	SULT1A1
		XXbac-B33L19.3	SULT1A3
		Z95704.2	SYN2
		ZDHHC11B	SYT15
		ZNF595	TBC1D3B
		ZNF627	TBC1D3E
		ZNF705B	TBC1D3F
			TBC1D3K
			TCP11X1
			TCP11X2
			TEKT4P2
			TP53TG3B
			TRBD1
			TRBJ2-1
			TRIM43
			TRIM43B
			TRIM51JP
			TSPY2
			TTTY14
			TTTY9B
			UBTFL3
			UBTFL5
			UGT2B17
			USP17L10
			USP17L11
			USP17L12
			USP17L13
			USP17L14P
			USP17L15
			USP17L16P
			USP17L17
			USP17L18
			USP17L19
			USP17L20
			USP17L21
			USP17L22
			USP17L23
			USP17L7
			VAMP7
			VGLL4
			WASH8P
			WI2-3658N16.1
			XAGE1A
			XG
			XXbac-B33L19.3
			XX-FW84067D5.1
			XX-FW84067D5.2
			Z95704.2
			ZNF595
