# Supplementary material for: Enhancing Variant Calling in Whole-exome Sequencing Data Using Population-matched Reference Genomes
Source: Genomics Proteomics Bioinformatics. 2024 Oct 8;22(5):qzae070. doi: 10.1093/gpbjnl/qzae070 (PMC11687947; doi:10.1093/gpbjnl/qzae070)
Supplement: qzae070_Supplementary_Data [file qzae070_supplementary_data.zip › Table S3.xlsx]

## Sheet: TableS3
Table S3 Information of WES sequencing samples
Sample ID	Age	Gender	Group
St-1	49	female	gastric stromal tumor
St-2	60	male	gastric stromal tumor
St-3	51	male	gastric stromal tumor
St-4	58	female	gastric stromal tumor
St-5	66	female	gastric stromal tumor
St-6	55	female	gastric stromal tumor
St-7	74	female	gastric stromal tumor
St-8	77	female	gastric stromal tumor
St-9	67	female	gastric stromal tumor
Ca-1	51	male	gastric cancers
Ca-2	71	male	gastric cancers
Ca-3	56	male	gastric cancers
Ca-4	40	female	gastric cancers
Ca-5	85	female	gastric cancers
Ca-6	76	male	gastric cancers
Ca-7	57	male	gastric cancers
Ca-8	66	male	gastric cancers
Ca-9	53	male	gastric cancers
Ca-10	47	male	gastric cancers
