# Supplementary material for: Enhancing Variant Calling in Whole-exome Sequencing Data Using Population-matched Reference Genomes
Source: Genomics Proteomics Bioinformatics. 2024 Oct 8;22(5):qzae070. doi: 10.1093/gpbjnl/qzae070 (PMC11687947; doi:10.1093/gpbjnl/qzae070)
Supplement: qzae070_Supplementary_Data [file qzae070_supplementary_data.zip › Table S4.xlsx]

## Sheet: TableS4
Table S4 Comparison of the clinically relevant variants identified using CHM13, YAO, and GRCh38 as reference (Mean±SD)
	CHM13	YAO	GRCh38
Affects	1.0±0.5	1.6±0.8	1.6±0.8
Affects/association/other	0.1±0.2	0.1±0.2	0.1±0.2
Association	13.8±4.2	11.7±3.3	20.4±4.2
Benign	15,207.1±842.9	13,047.8±721.7	29,899.0±1552.8
Benign/association	0.7±0.5	0.9±0.6	0.9±0.6
Benign/confers sensitivity	0.1±0.3	0.1±0.3	0.1±0.3
Benign/drug response	0.2±0.4	0.2±0.4	0.2±0.4
Benign/Likely benign	268.2±13.9	302.2±86.5	366.3±15.7
Conflicting interpretations of pathogenicity	81.8±8.9	69.8±8.7	104.9±8.4
Conflicting interpretations of pathogenicity/risk factor	0±0	0.7±0.5	0.7±0.5
Drug response	28.6±7.0	27.3±16.6	38.9±4.0
Likely benign	732.3±48.9	669.6±54.9	797.9±52.4
Likely pathogenic	9.2±3.8	9.4±4	12.3±3.9
Likely risk allele	0.3±0.6	0.3±0.6	1.1±0.9
Not provided	4.9±1.3	2.1±1.4	6.4±1.6
Pathogenic	9.2±7.1	8.4±6.7	11.3±6.4
Pathogenic_star0	1.2±0.9	1.0±0.8	1.4±0.8
Pathogenic_star1	4.8±3.8	4.5±3.6	6.0±3.4
Pathogenic_star2	2.9±2.3	2.7±2.1	3.7±2.1
Pathogenic_star3	0.1±0.1	0.1±0.1	0.2±0.1
Pathogenic/Likely pathogenic	1.6±1.9	1.5±1.9	1.6±1.9
Protective	1.5±0.9	1.2±0.8	1.8±1.0
Risk factor	0.7±0.7	0.4±0.5	1.9±0.9
Uncertain risk allele	0.5±0.5	1.2±0.7	1.2±0.7
Uncertain significance	254.2±70.5	249.9±72.1	255.6±67.6
Uncertain significance/association	0.5±0.5	0.1±0.3	0.5±0.6
Other	2.1±0.9	1.5±0.9	2.1±0.9
Total	16,618.5±834.5	14,407.9±725.5	31,526.7±1542.9
